# Supplementary material for: Clinical Significance and Integrative Analysis of the SMC Family in Hepatocellular Carcinoma
Source: Front Med (Lausanne). 2021 Aug 30;8:727965. doi: 10.3389/fmed.2021.727965 (PMC8437102; doi:10.3389/fmed.2021.727965)
Supplement: Supplementary file 1 [file Table_1.XLSX]

## Sheet: Sheet1
Gene	Cytoband	Altered group	Unaltered group	Altered group	Unaltered group	Log Ratio	p-Value	q-Value	Higher expression in
ECT2	3q26.31	8.93	7.61	1.29	1.17	1.32	4.36e-16	8.76e-12	Altered group
KIF18A	11p14.1	6.46	4.99	1.45	1.52	1.47	2.97e-15	2.19e-11	Altered group
DLGAP5	14q22.3	7.61	6.17	1.39	1.66	1.45	4.58e-15	2.19e-11	Altered group
KIF23	15q23	7.73	6.23	1.49	1.57	1.5	5.29e-15	2.19e-11	Altered group
DEPDC1	1p31.3	7.56	6.02	1.56	1.49	1.53	5.46e-15	2.19e-11	Altered group
CENPA	2p23.3	6.66	5.26	1.38	1.68	1.4	2.42e-14	6.61e-11	Altered group
TOP2A	17q21.2	10.56	9.12	1.48	1.56	1.44	2.88e-14	6.61e-11	Altered group
KIF18B	17q21.31	7.68	6.22	1.53	1.57	1.46	4.75e-14	9.54e-11	Altered group
KIFC1	6p21.32	8.95	7.7	1.26	1.53	1.25	7.68e-14	1.4e-10	Altered group
POLQ	3q13.33	6.5	5.13	1.48	1.41	1.37	9.68e-14	1.55e-10	Altered group
CDCA2	8p21.2	6.31	4.91	1.5	1.48	1.4	1.11e-13	1.59e-10	Altered group
RAD54L	1p34.1	6.74	5.29	1.54	1.59	1.45	1.33e-13	1.79e-10	Altered group
BIRC5	17q25.3	8.27	6.99	1.28	1.75	1.28	2.67e-13	2.55e-10	Altered group
SHCBP1	16q11.2	6.97	5.58	1.53	1.48	1.39	3e-13	2.74e-10	Altered group
SGO1	3p24.3	6.11	4.75	1.49	1.5	1.36	3.96e-13	3.46e-10	Altered group
FOXM1	12p13.33	9.5	8.26	1.32	1.52	1.24	5.51e-13	4.26e-10	Altered group
KIF2C	1p34.1	8.29	6.93	1.44	1.69	1.35	6.51e-13	4.28e-10	Altered group
TROAP	12q13.12	8.05	6.71	1.41	1.76	1.34	1.01e-12	5.72e-10	Altered group
ANLN	7p14.2	8.6	7.24	1.53	1.5	1.36	1.03e-12	5.72e-10	Altered group
KIF4A	Xq13.1	8.49	7.16	1.46	1.65	1.34	1.13e-12	5.9e-10	Altered group
MELK	9p13.2	7.83	6.54	1.44	1.48	1.29	1.18e-12	5.91e-10	Altered group
HJURP	2q37.1	8.03	6.78	1.37	1.54	1.26	1.21e-12	5.95e-10	Altered group
BUB1B	15q15.1	7.72	6.36	1.52	1.61	1.36	1.53e-12	7.32e-10	Altered group
E2F7	12q21.2	5.8	4.34	1.75	1.4	1.47	2.65e-12	1.03e-09	Altered group
FAM72D	1q21.1	6.03	4.79	1.4	1.45	1.23	2.67e-12	1.03e-09	Altered group
TTK	6q14.1	7.25	5.87	1.52	1.76	1.38	2.74e-12	1.03e-09	Altered group
ESCO2	8p21.1	6.15	4.89	1.48	1.35	1.26	3.25e-12	1.19e-09	Altered group
NUF2	1q23.3	7.66	6.33	1.48	1.7	1.33	3.35e-12	1.2e-09	Altered group
BUB1	2q13	7.9	6.61	1.45	1.62	1.29	3.88e-12	1.37e-09	Altered group
CCNA2	4q27	8.68	7.46	1.43	1.38	1.22	5.7e-12	1.76e-09	Altered group
CIP2A	3q13.13	6.66	5.34	1.58	1.36	1.32	5.89e-12	1.77e-09	Altered group
CDC20	1p34.2	9.1	7.79	1.47	1.74	1.31	6.38e-12	1.86e-09	Altered group
KIF20A	5q31.2	8.34	7.11	1.37	1.66	1.23	7.01e-12	1.98e-09	Altered group
E2F8	11p15.1	6.7	5.34	1.6	1.64	1.36	9.73e-12	2.72e-09	Altered group
CENPE	4q24	7.38	6.17	1.47	1.34	1.22	1.06e-11	2.91e-09	Altered group
GTSE1	22q13.31	7.27	6.03	1.47	1.55	1.24	2.48e-11	5.67e-09	Altered group
KIF15	3p21.31	6.61	5.12	1.82	1.76	1.49	2.93e-11	6.32e-09	Altered group
CKAP2L	2q14.1	6.73	5.43	1.61	1.48	1.3	3.07e-11	6.49e-09	Altered group
SKA1	18q21.1	7.32	6.13	1.42	1.61	1.2	3.64e-11	7.51e-09	Altered group
UHRF1	19p13.3	7.62	6.33	1.6	1.48	1.28	4.51e-11	8.55e-09	Altered group
PLK1	16p12.2	8.49	7.27	1.46	1.6	1.22	4.54e-11	8.55e-09	Altered group
CENPK	5q12.3	6.17	4.97	1.47	1.47	1.2	4.55e-11	8.55e-09	Altered group
XRCC2	7q36.1	5.22	4	1.53	1.35	1.21	4.74e-11	8.66e-09	Altered group
MYBL2	20q13.12	9.17	7.74	1.67	2.07	1.43	6e-11	1.06e-08	Altered group
ARHGAP11B	15q13.2	3.78	2.52	1.61	1.36	1.25	7.23e-11	1.22e-08	Altered group
CLSPN	1p34.3	5.44	3.91	1.98	1.63	1.53	8.11e-11	1.31e-08	Altered group
CENPI	Xq22.1	4.88	3.55	1.74	1.49	1.33	1.72e-10	2.5e-08	Altered group
MCM10	10p13	6.76	5.51	1.62	1.53	1.25	2.46e-10	3.47e-08	Altered group
PRR11	17q22	4.92	3.29	2.21	1.84	1.63	5.1e-10	6.36e-08	Altered group
RIBC2	22q13.31	4.46	3.06	1.88	1.85	1.4	1.19e-09	1.39e-07	Altered group
DEPDC1B	5q12.1	7.19	5.9	1.67	1.91	1.29	1.29e-09	1.48e-07	Altered group
RIPPLY1	Xq22.3	3.39	4.95	2.19	2.07	-1.56	3.37e-09	3.49e-07	Unaltered group
SLC1A2	11p13	7.47	9.55	3.14	2.73	-2.09	1.93e-08	1.502e-06	Unaltered group
HPD	12q24.31	11.09	13.7	4.09	3.1	-2.62	2.84e-08	2.032e-06	Unaltered group
SLC13A3	20q13.12	6.41	8.65	3.4	3.23	-2.25	3.82e-08	2.621e-06	Unaltered group
FST	5q11.2	8.92	10.44	2.41	1.85	-1.52	4.37e-08	2.989e-06	Unaltered group
MASP2	1p36.22	9.99	11.89	3.06	2.16	-1.9	4.99e-08	3.264e-06	Unaltered group
ZNF648	1q25.3	2.76	4.16	2.12	2.32	-1.4	1.03e-07	6.164e-06	Unaltered group
HEPACAM	11q24.2	2.51	4.89	3.56	4.08	-2.38	1.11e-07	6.521e-06	Unaltered group
SLC6A12	12p13.33	8.44	9.84	2.32	1.83	-1.4	1.66e-07	9.065e-06	Unaltered group
HEPN1	11q24.2	2.25	4.37	3.07	4.04	-2.12	1.67e-07	9.093e-06	Unaltered group
TCL6	14q32.13	2.66	1.35	2.18	1.7	1.31	1.77e-07	9.517e-06	Altered group
CLDN2	Xq22.3	7.79	9.57	2.85	2.73	-1.77	2.09e-07	1.083e-05	Unaltered group
ACSS3	12q21.31	8.4	9.83	2.46	2.05	-1.43	5.81e-07	2.483e-05	Unaltered group
CYP2E1	10q26.3	11.34	14.02	4.6	3.9	-2.68	5.82e-07	2.484e-05	Unaltered group
MIR924HG	18q12.2-q12.3	3	1.77	2.16	1.65	1.23	5.93e-07	2.517e-05	Altered group
ADH4	4q23	10.21	12.55	4.08	3.3	-2.33	7.41e-07	3.008e-05	Unaltered group
C4BPA	1q32.2	12.98	14.48	2.69	1.93	-1.5	8.03e-07	3.203e-05	Unaltered group
APOC4	19q13.32	10.06	11.8	3.11	2.51	-1.74	1.146e-06	4.28e-05	Unaltered group
ASPDH	19q13.33	7.54	9.26	3.14	2.39	-1.72	1.546e-06	5.411e-05	Unaltered group
LYPD6	2q23.2	3.95	2.56	2.56	1.95	1.39	1.931e-06	6.413e-05	Altered group
A1BG	19q13.43	13.34	14.81	2.74	2.06	-1.47	2.145e-06	6.984e-05	Unaltered group
UGT1A1	2q37.1	9.94	11.67	3.19	2.55	-1.73	2.221e-06	7.195e-05	Unaltered group
HP	16q22.2	16.14	17.82	3.11	2.42	-1.68	2.278e-06	7.346e-05	Unaltered group
SLC27A5	19q13.43	11.39	12.83	2.69	1.98	-1.44	2.334e-06	7.452e-05	Unaltered group
ZIC2	13q32.3	6.81	5.39	2.42	2.74	1.42	2.446e-06	7.701e-05	Altered group
MMP1	11q22.2	4.8	3.44	2.5	2.08	1.36	2.457e-06	7.723e-05	Altered group
FHOD3	18q12.2	5.49	4.03	2.74	2.13	1.46	2.843e-06	8.692e-05	Altered group
SLC13A5	17p13.1	10.14	11.9	3.32	2.62	-1.75	3.739e-06	0.0001077	Unaltered group
CECR7	22q11.1	2.67	1.34	2.54	1.81	1.32	3.759e-06	0.0001082	Altered group
APCS	1q23.2	12.42	13.87	2.76	2.14	-1.45	4.271e-06	0.0001197	Unaltered group
APOF	12q13.3	8.03	9.7	3.18	2.56	-1.67	4.421e-06	0.0001232	Unaltered group
HPX	11p15.4	14.12	15.48	2.6	2.04	-1.36	4.701e-06	0.0001297	Unaltered group
CA5A	16q24.2	6.37	7.92	3.03	2.17	-1.56	4.848e-06	0.000133	Unaltered group
CYP11A1	15q24.1	4.92	6.64	3.27	2.73	-1.72	4.913e-06	0.0001342	Unaltered group
SMC1B	22q13.31	3.59	2.24	2.64	1.9	1.36	4.945e-06	0.0001344	Altered group
PRAP1	10q26.3	11.76	13.36	3.15	2.03	-1.59	5.113e-06	0.0001379	Unaltered group
AOX1	2q33.1	12.07	13.48	2.69	2.33	-1.42	5.599e-06	0.000148	Unaltered group
RHBG	1q22	4.96	6.9	3.5	3.8	-1.95	6.044e-06	0.0001575	Unaltered group
C6ORF141	6p12.3	3.97	2.69	2.44	2.04	1.27	6.081e-06	0.0001579	Altered group
ETNPPL	4q25	8.14	9.9	3.52	2.32	-1.76	6.387e-06	0.000163	Unaltered group
MPPED1	22q13.2	4.99	6.45	2.83	2.41	-1.45	8.472e-06	0.0002041	Unaltered group
HPR	16q22.2	11.19	12.7	2.96	2.41	-1.51	8.558e-06	0.0002054	Unaltered group
MBL2	10q21.1	8.79	10.29	2.97	2.32	-1.5	9.242e-06	0.0002176	Unaltered group
SEMA3E	7q21.11	3.24	1.55	3.44	2.28	1.69	9.436e-06	0.000222	Altered group
ACSL6	5q31.1	4.89	6.11	2.29	2.25	-1.21	9.461e-06	0.0002221	Unaltered group
CDO1	5q22.3	10.57	11.9	2.7	1.85	-1.33	1.052e-05	0.0002408	Unaltered group
TM4SF5	17p13.2	10.59	11.87	2.63	1.74	-1.28	1.121e-05	0.0002532	Unaltered group
LYPD6B	2q23.2	3.11	1.64	3.01	2.08	1.47	1.167e-05	0.0002599	Altered group
SAA2	11p15.1	8.69	10.7	3.82	3.93	-2.01	1.307e-05	0.0002856	Unaltered group
LINC01139	1q43	3.41	1.9	3.06	2.38	1.51	1.389e-05	0.0002997	Altered group
ZIC5	13q32.3	4.93	3.51	2.74	2.71	1.42	1.468e-05	0.0003135	Altered group
ABCA8	17q24.2	6.78	8.2	2.83	2.43	-1.42	1.526e-05	0.000323	Unaltered group
SAA1	11p15.1	9.72	11.71	3.88	3.71	-1.99	1.537e-05	0.000323	Unaltered group
CA9	9p13.3	5.34	3.26	4.26	3.33	2.09	1.596e-05	0.0003329	Altered group
AQP9	15q21.3	11	12.54	3.1	2.69	-1.54	1.83e-05	0.0003725	Unaltered group
UGT1A4	2q37.1	8.89	10.78	3.78	3.55	-1.9	1.998e-05	0.0004009	Unaltered group
OGDHL	10q11.23	9.22	10.54	2.69	2.29	-1.32	2.134e-05	0.0004245	Unaltered group
UBXN10	1p36.12	5.8	7	2.37	2.39	-1.2	2.292e-05	0.0004494	Unaltered group
SAA4	11p15.1	10.18	11.75	3.35	2.26	-1.57	2.292e-05	0.0004494	Unaltered group
FTCD	21q22.3	10.9	12.39	3.21	2.05	-1.49	2.414e-05	0.0004686	Unaltered group
PAH	12q23.2	12.7	13.93	2.66	1.6	-1.22	2.519e-05	0.0004828	Unaltered group
ADH1B	4q23	13.17	14.6	2.92	2.6	-1.43	2.565e-05	0.0004889	Unaltered group
NEB	2q23.3	8.15	6.87	2.6	2.4	1.28	2.579e-05	0.0004906	Altered group
ALDH1L1	3q21.3	11.53	13.02	3.18	2.29	-1.49	2.655e-05	0.0004992	Unaltered group
CFHR4	1q31.3	7.46	8.93	2.99	2.76	-1.47	2.719e-05	0.0005085	Unaltered group
UPP2	2q24.1	4.04	5.49	2.84	3.07	-1.45	2.797e-05	0.0005188	Unaltered group
CYP1A2	15q24.1	4.91	6.95	3.98	4.37	-2.05	2.845e-05	0.0005243	Unaltered group
CPS1	2q34	12.22	14.15	4.14	3	-1.94	2.942e-05	0.0005368	Unaltered group
HULC	6p24.3	10.41	11.81	3.04	2.09	-1.4	3.389e-05	0.0005987	Unaltered group
CCL16	17q12	8.82	10.42	3.42	2.54	-1.59	3.412e-05	0.0006023	Unaltered group
PTGFR	1p31.1	6.53	4.98	3.2	2.93	1.55	3.491e-05	0.0006124	Altered group
C6ORF223	6p21.1	4.55	2.95	3.33	2.93	1.6	3.552e-05	0.000622	Altered group
KCNJ3	2q24.1	4.39	3.18	2.49	2.35	1.21	3.798e-05	0.0006549	Altered group
F12	5q35.3	12.08	13.34	2.8	1.84	-1.27	3.939e-05	0.0006751	Unaltered group
C15ORF48	15q21.1	6.48	5.21	2.64	2.39	1.26	3.992e-05	0.0006825	Altered group
FREM1	9p22.3	3.05	1.82	2.72	1.94	1.23	5.333e-05	0.0008625	Altered group
CYP39A1	6p12.3	5.89	7.17	2.59	2.86	-1.27	6.369e-05	0.0009903	Unaltered group
NWD2	4p14	3.11	1.76	3.04	2.16	1.35	6.763e-05	0.001028	Altered group
SYT1	12q21.2	5.85	4.5	2.97	2.59	1.36	7.59e-05	0.001128	Altered group
SHBG	17p13.1	7.13	8.35	2.64	2.44	-1.21	8.322e-05	0.001211	Unaltered group
ACOT12	5q14.1	7.75	9.02	2.91	2.11	-1.28	8.428e-05	0.001224	Unaltered group
CDCA7	2q31.1	5.79	4.56	2.75	2.25	1.23	8.497e-05	0.00123	Altered group
F9	Xq27.1	9.81	11.38	3.5	2.88	-1.56	8.764e-05	0.001259	Unaltered group
IGFBP1	7p12.3	12.15	13.36	2.73	2.21	-1.21	9.429e-05	0.001333	Unaltered group
DSG1	18q12.1	5.19	6.48	2.76	2.84	-1.29	9.62e-05	0.001351	Unaltered group
OTC	Xp11.4	8.96	10.49	3.5	2.73	-1.54	9.872e-05	0.001382	Unaltered group
PCK1	20q13.31	11.37	12.99	3.75	2.66	-1.62	0.0001012	0.001405	Unaltered group
ADH1C	4q23	10.72	12.28	3.46	3.14	-1.56	0.0001108	0.001511	Unaltered group
SPP2	2q37.1	8.07	9.75	3.89	3	-1.68	0.0001181	0.001584	Unaltered group
LECT2	5q31.1	8.21	9.84	3.75	3.04	-1.64	0.0001199	0.001601	Unaltered group
SLC25A47	14q32.2	7.66	9.35	3.81	3.41	-1.7	0.0001219	0.00162	Unaltered group
SLC22A11	11q13.1	4.65	6.23	3.45	3.63	-1.58	0.0001451	0.001857	Unaltered group
ZPLD1	3q12.3	2.84	1.57	3.04	2.06	1.27	0.0001464	0.001867	Altered group
CPN2	3q29	11.1	12.34	3	1.83	-1.24	0.000147	0.001872	Unaltered group
INS-IGF2	11p15.5	2.58	4	2.86	3.81	-1.42	0.0001529	0.001924	Unaltered group
UGT1A3	2q37.1	6.69	8.18	3.35	3.15	-1.49	0.0001536	0.001929	Unaltered group
HGFAC	4p16.3	6.75	8.58	4.08	4	-1.82	0.0001587	0.001983	Unaltered group
AGXT2	5p13.2	8.01	9.26	3	2.24	-1.25	0.0001863	0.002235	Unaltered group
SLC22A12	11q13.1	2.86	4.43	3.44	3.77	-1.57	0.0001922	0.002292	Unaltered group
SERPINA11	14q32.13	9.91	11.16	2.97	2.33	-1.25	0.0001948	0.002316	Unaltered group
CYP17A1	10q24.32	6.14	7.78	3.75	3.6	-1.64	0.0001975	0.002341	Unaltered group
SERPINC1	1q25.1	14.27	15.67	3.41	2.32	-1.4	0.0001985	0.002349	Unaltered group
ADH1A	4q23	11.89	13.09	2.9	2.09	-1.2	0.0001986	0.002349	Unaltered group
TM4SF20	2q36.3	4.27	2.47	4.37	3.2	1.81	0.0002049	0.002398	Altered group
HSD11B1	1q32.2	9.83	11.27	3.26	3.3	-1.44	0.000207	0.002413	Unaltered group
NR1I3	1q23.3	8.88	10.08	2.93	2.08	-1.2	0.0002187	0.002513	Unaltered group
SLC12A1	15q21.1	1.83	3.06	2.7	3.07	-1.23	0.000223	0.002545	Unaltered group
TRIM55	8q13.1	6.97	8.62	3.94	3.27	-1.65	0.0002439	0.002714	Unaltered group
CYP4A11	1p33	11.38	12.58	2.92	2.24	-1.2	0.0002497	0.002762	Unaltered group
CD5L	1q23.1	5.02	6.32	2.93	3.14	-1.29	0.0002715	0.002924	Unaltered group
PDIA2	16p13.3	3.73	2.4	3.33	2.27	1.33	0.0002943	0.003098	Altered group
SLC6A2	16q12.2	1.67	3.08	3.09	3.73	-1.41	0.0002957	0.003107	Unaltered group
CFHR2	1q31.3	11.67	12.92	3.16	2.05	-1.25	0.000297	0.003117	Unaltered group
CYP1A1	15q24.1	5.39	6.93	3.48	3.87	-1.54	0.0003137	0.003257	Unaltered group
CFHR1	1q31.3	12.49	13.7	3.05	2.15	-1.21	0.0003397	0.003447	Unaltered group
MCOLN3	1p22.3	3.9	2.63	3.17	2.44	1.27	0.0003512	0.003529	Altered group
LCN2	9q34.11	8.4	9.82	3.31	3.45	-1.42	0.000361	0.003608	Unaltered group
SLC2A5	1p36.23	6.13	4.87	3.07	2.72	1.26	0.0003691	0.003676	Altered group
CYP4A22	1p33	6.82	8.08	3.1	2.71	-1.26	0.0003886	0.003819	Unaltered group
APOA2	1q23.3	16.41	17.7	3.29	2.29	-1.29	0.0003934	0.003859	Unaltered group
HAMP	19q13.12	5.5	6.84	2.95	3.8	-1.35	0.0003978	0.003888	Unaltered group
GLYAT	11q12.1	7.69	9.3	4.08	3.36	-1.61	0.0004953	0.004617	Unaltered group
CPLX2	5q35.2	4.42	6.27	4.46	4.52	-1.85	0.0004999	0.004644	Unaltered group
NOTUM	17q25.3	6.68	8.16	3.54	3.72	-1.48	0.0005156	0.004758	Unaltered group
FMO1	1q24.3	5.37	4.15	3.07	2.63	1.21	0.0005484	0.00496	Altered group
LINC01554	5q15	5.59	7.07	3.58	3.79	-1.48	0.0005833	0.005192	Unaltered group
TAT	16q22.2	11.04	12.47	3.64	3.21	-1.44	0.0005982	0.005294	Unaltered group
SSX4	Xp11.23	2.39	1.06	3.56	2.29	1.33	0.0006139	0.005403	Altered group
C3P1	19p13.2	8.31	9.62	3.41	2.65	-1.31	0.0006245	0.005471	Unaltered group
GABRB3	15q12	4.24	2.85	3.56	3.06	1.39	0.0006533	0.00565	Altered group
FAM83A-AS1	8q24.13	2.88	4.18	3.02	3.73	-1.3	0.00068	0.005808	Unaltered group
BTNL8	5q35.3	4.87	3.63	3.15	2.9	1.24	0.0006933	0.005892	Altered group
RELN	7q22.1	7	8.53	3.89	3.64	-1.53	0.0007324	0.006166	Unaltered group
CYP4F2	19p13.12	9.35	10.58	3.37	2.2	-1.23	0.0007811	0.006465	Unaltered group
PAGE1	Xp11.23	2.3	0.98	3.65	2.26	1.32	0.0008046	0.006616	Altered group
CHI3L1	1q32.1	10.05	11.54	3.79	3.57	-1.48	0.0008056	0.006621	Unaltered group
SCUBE1	22q13.2	5.49	6.72	3.08	3.27	-1.23	0.0008972	0.007172	Unaltered group
CSAG2	Xq28	2.66	1.44	3.25	2.72	1.22	0.0009457	0.007461	Altered group
CSAG1	Xq28	3.56	2.15	3.81	3	1.41	0.0009551	0.007521	Altered group
MAGEA12	Xq28	3.66	2.12	4.16	3.27	1.54	0.0009771	0.007649	Altered group
SUSD4	1q41	7.53	6.3	3.14	3.3	1.23	0.001093	0.0083	Altered group
SLC10A1	14q24.1	8.9	10.35	3.94	3.28	-1.45	0.001147	0.008584	Unaltered group
GYS2	12p12.1	7.59	8.84	3.39	2.89	-1.25	0.001165	0.008676	Unaltered group
SLC44A5	1p31.1	5.33	4.09	3.32	2.97	1.24	0.001204	0.008895	Altered group
ALDH3A1	17p11.2	5.84	7.45	4.18	4.3	-1.61	0.001276	0.009302	Unaltered group
SDS	12q24.13	9.96	11.32	3.52	3.68	-1.36	0.001319	0.009541	Unaltered group
GAGE12D	Xp11.23	2.59	1.23	3.93	2.64	1.37	0.001462	0.0103	Altered group
NR1I2	3q13.33	7.51	8.72	3.49	2.45	-1.22	0.00153	0.0106	Unaltered group
FABP1	2p11.2	12.62	13.89	3.65	2.66	-1.27	0.00164	0.0112	Unaltered group
MEP1A	6p12.3	4.69	3.43	3.38	3.42	1.26	0.001658	0.0113	Altered group
CSAG3	Xq28	4	2.68	3.72	3.27	1.33	0.001865	0.0123	Altered group
GAGE4	Xp11.4-p11.2	2.53	1.3	3.57	2.61	1.23	0.00187	0.0123	Altered group
FREM2	13q13.3	3.89	2.69	3.41	2.92	1.2	0.001994	0.0129	Altered group
ABCB11	2q31.1	7.13	8.33	3.42	2.87	-1.2	0.002071	0.0132	Unaltered group
PLA2G2A	1p36.13	7.81	9.44	4.38	4.76	-1.63	0.002172	0.0137	Unaltered group
CYP3A4	7q22.1	9.66	11.2	4.32	4.52	-1.54	0.002826	0.0167	Unaltered group
CTAG2	Xq28	3.6	2.29	4.14	3.4	1.3	0.005183	0.0259	Altered group
CYP8B1	3p22.1	10.02	11.31	4.1	3.39	-1.29	0.005315	0.0263	Unaltered group
DUOX2	15q21.1	5.46	4.2	4.12	3.06	1.26	0.005596	0.0274	Altered group
LINC01018	5p15.31	6.8	8.08	4.03	3.61	-1.28	0.005667	0.0277	Unaltered group
CTNND2	5p15.2	5.11	3.78	4.25	3.61	1.33	0.005805	0.0282	Altered group
UROC1	3q21.3	6.7	7.92	3.86	3.49	-1.22	0.005979	0.0288	Unaltered group
GTSF1	12q13.13	3.79	2.55	4.05	3.27	1.24	0.006389	0.0302	Altered group
C9	5p13.1	8.75	10.07	3.99	4.43	-1.32	0.006626	0.0311	Unaltered group
MAGEA3	Xq28	4.43	3.04	4.65	4.04	1.39	0.008682	0.038	Altered group
MAGEA6	Xq28	4.64	3.21	4.86	4.21	1.43	0.009623	0.0411	Altered group
